# Supplementary material for: Molecular Surveillance Reveals F-Gene Mutations and Constrained G-Gene Evolution in Human Respiratory Syncytial Virus: Implications for Vaccine Efficacy in Saudi Arabia
Source: Vaccines (Basel). 2025 Dec 15;13(12):1245. doi: 10.3390/vaccines13121245 (PMC12737416; doi:10.3390/vaccines13121245)
Supplement: Supplementary file 1 [file vaccines-13-01245-s001.zip]

Archive with 1 entries (1 files):
- vaccines-4027770-supplementary.docx
